# Supplementary material for: The Prevalence of TET2 Gene Mutations in Patients with BCR-ABL-Negative Myeloproliferative Neoplasms (MPN): A Systematic Review and Meta-Analysis
Source: Cancers (Basel). 2021 Jun 20;13(12):3078. doi: 10.3390/cancers13123078 (PMC8235080; doi:10.3390/cancers13123078)
Supplement: Supplementary file 1 [file cancers-13-03078-s001.zip]

Archive with 1 entries (1 files):
- cancers-1207393-supplementary.pdf
